# Supplementary material for: Adsorption and Fenton-like Degradation of Ciprofloxacin Using Corncob Biochar-Based Magnetic Iron–Copper Bimetallic Nanomaterial in Aqueous Solutions
Source: Nanomaterials (Basel). 2022 Feb 9;12(4):579. doi: 10.3390/nano12040579 (PMC8880508; doi:10.3390/nano12040579)
Supplement: Supplementary file 1 [file nanomaterials-12-00579-s001.zip]

Archive with 1 entries (1 files):
- nanomaterials-1567218-supplementary.pdf
